# Supplementary material for: Simulated Microgravity Induces the Proliferative Inhibition and Morphological Changes in Porcine Granulosa Cells
Source: Curr Issues Mol Biol. 2021 Dec 10;43(3):2210–9. doi: 10.3390/cimb43030155 (PMC8929043; doi:10.3390/cimb43030155)
Supplement: Supplementary file 1 [file cimb-43-00155-s001.zip]

Archive with 2 entries (2 files):
- cimb-1471243- supplementary tables.xlsx
- cimb-1471243- supplementary video-Gravite operation.mp4
