# Supplementary material for: Simulated Microgravity Induces the Proliferative Inhibition and Morphological Changes in Porcine Granulosa Cells
Source: Curr Issues Mol Biol. 2021 Dec 10;43(3):2210–9. doi: 10.3390/cimb43030155 (PMC8929043; doi:10.3390/cimb43030155)
Supplement: Supplementary file 1 [file cimb-43-00155-s001.zip › cimb-1471243- supplementary tables.xlsx]

## Sheet: Table S1
WST-1 assay
	O.D. value
No.	Control	SMG
1	0.534553	0.446013
2	0.526767	0.462079
3	0.496206	0.464797
4	0.495463	0.460164
5	0.469983	0.504619
6	0.472911	0.460277
7	0.504468	0.367602
8	0.454165	0.499668
9	0.433719	0.495625
10	0.549153	0.453252
11	0.458577	0.44233
12	0.45597	0.436863
13	0.503584	0.421379
14	0.51186	0.447102
15	0.504847	0.482533
16	0.502702	0.484192
17	0.468235	0.419738
18	0.444482	0.451045
19	0.49005	0.441468
20	0.480857	0.403361
21	0.456535	0.452478
22	0.511732	0.445904
23	0.449909	0.452478
24	0.471386	0.42759

## Sheet: Table S2
Cell Cycle App.
	Cell Counting (cell number/well)
No.	Control	SMG
1	3735	1956
2	4622	2036
3	2901	2372
4	3081	2430
5	4588	1933
6	3866	1089
7	2999	3504
8	3334	4467
9	3943	4102
10	3404	3359
11	4261	3424
12	5393	4521
13	4490	3948
14	5310	4195

## Sheet: Table S3
Flow cytometry analysis
	Cell cycle progression (%)
	No.	G0/G1	S	G2/M
Control	1	83.2	4.7	11.4
	2	71.3	10.8	17.4
	No.	G0/G1	S	G2/M
SMG	1	94	2	1.7
	2	92.3	2.4	1.9
	3	92.9	2.8	2.3

## Sheet: Table S4
Nuclear area measurement
		Nuclear area (µm2)
	No.	Control	SMG
	1	179.558	185.101
	2	182.518	185.458
	3	184.602	181.734
	4	185.541	182.601
	5	179.357	191.111
	6	182.041	192.238
	7	184.993	192.06
	8	186.996	189.266
	9	186.415	186.224
	10	187.564	193.046
	11	187.397	187.126
	12	178.766	181.923

## Sheet: Table S5
Nuclear shape value measurement
		Nuclear shape value
	No.	Control	SMG
	1	0.7619	0.768
	2	0.7341	0.7409
	3	0.7923	0.7437
	4	0.8155	0.772
	5	0.7931	0.7401
	6	0.7771	0.7357
	7	0.8901	0.7859
	8	0.8948	0.7613
	9	0.7818	0.7412
	10	0.7721	0.7544
	11	0.7742	0.716
	12	0.7564	0.7419

## Sheet: Table S6
Nuclear intensity measurement
	No.	Control	SMG
	1	1011.86	1251.27
	2	1618.82	891.292
	3	1576.47	885.641
	4	1347.67	1025.36
	5	1276.28	701.302
	6	2522.19	1011.59
	7	1832.37	1288.01
	8	1011.61	1236.52
	9	1381.76	863.792
	10	1146.52	1086.86
	11	1118.49	594.213
	12	1000.49	1005.21
